# Supplementary material for: Differential Expression Analysis Reveals Possible New Quaternary Ammonium Compound Resistance Gene in Highly Resistant Serratia sp. HRI
Source: Microorganisms. 2024 Sep 13;12(9):1891. doi: 10.3390/microorganisms12091891 (PMC11433835; doi:10.3390/microorganisms12091891)
Supplement: Supplementary file 1 [file microorganisms-12-01891-s001.zip]

Archive with 1 entries (1 files):
- microorganisms-3201553-supplementary.pdf
